# Supplementary material for: Authentication of a survival nomogram for non-invasive micropapillary breast cancer
Source: Front Oncol. 2023 Jul 12;13:1156015. doi: 10.3389/fonc.2023.1156015 (PMC10369343; doi:10.3389/fonc.2023.1156015)
Supplement: Supplementary file 1 [file Table_1.xlsx]

## Sheet: Sheet1
Age	Race	Laterality	Grade	Surgery	Radiation_therapy	Chemotherapy	Examined_lymph_nodes	Positive_lymph_nodes	CSS	Months	Status	Marital_status	T_stage	N_stage	ER	PR
47	1	1	3	2	1	1	3	3	1	89	1	0	3	1	1	1
54	1	1	2	2	0	1	20	12	0	171	0	1	2	3	1	1
48	1	1	2	2	1	1	7	6	0	182	0	1	2	2	1	1
63	1	1	2	1	1	0	6	0	0	160	0	1	1	0	1	1
70	1	1	2	1	1	0	1	0	0	156	0	1	1	0	1	0
44	1	2	2	2	1	1	7	4	1	75	1	1	3	2	1	1
61	1	2	2	1	1	0	17	0	0	189	0	1	1	0	1	1
43	1	2	2	2	0	1	15	0	0	186	0	0	1	0	0	0
61	2	2	2	1	1	0	12	2	0	178	0	1	1	1	1	1
50	1	2	2	1	1	0	13	0	0	178	0	1	1	0	1	1
32	2	1	3	2	1	1	15	15	1	71	1	1	3	3	1	0
68	1	1	2	1	1	0	1	0	2	44	1	0	1	0	1	1
40	1	2	3	2	0	1	36	16	0	173	0	1	1	3	1	1
67	1	2	2	1	1	1	31	2	0	172	0	0	1	1	1	1
50	1	2	3	2	1	1	16	6	2	64	1	1	2	2	1	1
50	2	1	3	2	0	0	6	0	0	168	0	0	1	0	0	0
56	1	1	3	2	0	1	4	4	0	184	0	0	2	2	1	0
58	2	2	2	2	0	1	16	15	1	48	1	0	3	3	0	0
47	3	2	2	2	0	0	3	0	0	163	0	1	1	0	1	1
45	1	1	3	2	1	1	25	11	0	162	0	1	1	3	1	1
58	1	1	1	2	0	0	1	0	0	169	0	1	1	0	1	1
60	1	2	2	1	1	0	1	0	0	168	0	1	1	0	1	1
47	1	1	2	1	1	1	14	2	0	170	0	1	1	1	1	1
64	1	1	3	2	0	1	10	2	0	162	0	1	1	1	1	1
45	3	1	3	1	1	1	13	2	0	161	0	1	2	1	1	1
56	3	1	3	2	0	1	2	0	0	163	0	1	2	0	0	0
57	3	1	1	1	1	1	6	0	0	149	0	1	1	0	1	1
56	1	1	2	1	1	0	1	0	0	178	0	1	1	0	1	1
65	1	2	1	1	1	0	4	0	0	174	0	0	1	0	1	1
55	1	2	3	2	0	0	13	0	0	179	0	1	1	0	1	0
64	3	1	3	1	0	1	25	23	0	174	0	0	2	3	0	0
57	1	1	3	1	0	1	2	0	0	144	0	1	1	0	0	0
66	1	1	2	1	1	0	6	0	0	173	0	0	2	0	1	1
36	2	2	3	1	0	1	1	0	0	169	0	1	1	0	1	1
65	3	2	2	1	1	1	3	2	1	116	1	0	1	1	1	1
55	2	1	3	1	1	1	16	1	0	159	0	1	2	1	1	0
62	2	1	2	2	1	1	1	1	1	46	1	0	4	1	0	0
65	1	1	1	1	1	0	2	0	0	167	0	1	1	0	1	1
51	1	1	3	1	1	1	13	5	0	138	0	1	1	2	0	0
51	1	1	3	1	1	1	40	37	1	29	1	1	1	3	0	0
60	1	2	3	1	0	1	2	0	0	153	0	1	1	0	0	0
60	1	2	1	1	0	0	3	0	0	183	0	0	1	0	1	1
55	1	1	3	2	0	1	20	20	1	74	1	1	2	3	1	1
56	1	1	3	1	0	1	3	0	1	21	1	0	1	0	0	0
48	3	1	1	2	0	1	21	1	0	174	0	1	1	1	1	1
55	1	1	3	1	1	1	6	0	0	167	0	1	1	0	0	0
44	1	1	2	1	0	1	1	0	0	165	0	1	1	0	1	1
62	1	1	2	1	1	0	9	0	0	161	0	1	1	0	1	1
39	1	1	3	2	1	1	22	5	0	164	0	0	4	3	0	0
53	1	2	1	1	1	0	2	0	0	191	0	1	1	0	1	1
63	1	1	2	1	1	0	11	3	0	183	0	1	2	1	1	1
63	1	1	2	1	0	1	1	0	0	168	0	1	1	0	1	1
43	1	1	2	1	1	1	9	2	0	156	0	0	1	1	1	1
37	1	1	2	2	0	1	3	0	0	96	0	1	2	0	1	1
45	1	1	3	1	1	0	14	1	1	93	1	0	2	1	1	0
69	1	2	2	2	0	0	15	0	2	161	1	1	1	0	0	1
55	1	1	2	1	0	1	15	7	0	88	0	1	1	2	1	1
46	1	1	3	2	0	0	2	0	0	89	0	1	2	0	0	0
58	1	2	3	2	1	1	17	15	1	68	1	0	2	3	0	0
53	1	1	2	1	1	1	13	1	0	75	0	1	2	1	1	1
56	1	1	1	1	1	1	24	1	0	86	0	1	1	1	1	1
68	1	1	2	1	0	0	0	0	0	89	0	0	1	0	1	1
68	1	1	2	1	1	1	0	0	0	88	0	0	2	1	1	1
70	1	2	2	2	0	1	42	17	0	84	0	1	1	3	1	1
63	1	2	3	1	0	1	1	0	0	80	0	0	2	0	1	0
42	1	1	2	2	0	1	0	0	0	87	0	0	2	1	1	1
69	1	1	3	2	1	1	19	1	0	82	0	0	4	3	1	1
57	1	1	2	2	1	1	21	3	0	82	0	0	2	1	1	1
40	1	2	2	1	1	1	27	1	0	79	0	0	1	1	1	1
61	3	2	2	2	0	1	21	1	0	81	0	1	2	1	0	0
65	3	1	2	1	1	0	1	0	0	79	0	1	1	0	1	1
59	3	1	2	2	0	0	2	0	0	73	0	1	1	0	1	1
63	1	1	2	2	0	0	21	9	0	72	0	0	3	2	1	1
54	1	1	3	2	0	1	7	1	0	72	0	0	2	1	1	1
67	1	1	2	1	1	0	5	0	0	78	0	0	2	0	1	1
51	1	1	3	2	1	1	8	5	1	61	1	0	3	2	0	0
56	1	1	2	1	1	0	16	1	0	76	0	0	2	1	1	1
50	1	2	2	1	1	1	4	0	0	67	0	1	1	0	1	0
56	3	2	3	1	1	1	1	1	0	60	0	1	2	1	1	1
69	1	1	3	1	1	0	0	0	0	72	0	1	1	0	1	1
65	1	2	2	2	0	0	7	6	0	68	0	0	2	2	1	1
67	1	1	3	2	1	1	9	5	0	70	0	1	2	2	1	1
68	1	2	3	2	0	0	2	1	1	7	1	1	2	1	0	0
41	1	1	2	1	1	0	1	0	0	49	0	0	1	0	1	1
63	1	2	3	2	1	1	13	9	1	27	1	1	4	1	0	1
59	1	1	1	1	1	1	2	0	0	67	0	1	1	0	1	1
68	2	2	2	1	1	0	7	0	0	64	0	0	2	0	1	1
53	1	1	2	0	0	0	3	0	0	61	0	0	3	0	1	1
40	3	2	3	1	0	1	1	0	0	66	0	0	1	0	1	1
26	1	2	2	1	0	1	1	0	0	51	0	1	1	0	0	0
55	1	2	2	2	0	0	1	0	0	65	0	1	1	0	1	0
69	1	2	2	1	1	0	1	0	0	62	0	0	1	0	1	1
42	1	2	3	2	0	1	19	6	0	58	0	1	1	2	1	1
60	1	1	2	1	1	0	1	0	0	60	0	1	1	0	1	1
50	1	1	2	2	0	1	12	1	0	63	0	1	1	1	1	1
69	3	1	3	2	0	0	1	0	0	59	0	1	1	0	1	1
34	1	2	3	1	1	0	2	0	0	68	0	1	1	0	0	0
29	1	2	3	2	1	1	29	1	0	59	0	1	2	1	1	1
53	3	2	3	1	1	1	3	0	0	63	0	1	1	0	1	1
53	1	1	3	1	1	0	1	1	0	69	0	0	1	1	1	1
65	1	1	3	1	1	0	1	0	1	67	1	1	1	0	1	0
68	1	2	2	1	1	0	2	1	0	70	0	1	1	1	1	1
53	1	1	2	2	0	1	1	0	0	55	0	1	2	0	1	1
43	1	1	2	1	1	1	1	0	0	56	0	1	2	0	1	1
49	1	2	2	1	1	1	1	0	0	48	0	0	1	0	1	1
36	3	1	3	2	1	1	8	7	0	59	0	1	1	2	1	1
64	2	1	1	1	1	0	0	0	0	63	0	0	2	0	1	1
35	1	2	2	2	0	1	3	0	0	58	0	0	1	0	1	1
65	1	1	1	1	1	1	1	1	0	57	0	1	1	1	1	1
47	1	1	2	1	0	1	1	0	0	40	0	1	1	0	1	0
54	1	1	2	1	0	0	14	2	0	54	0	1	2	1	1	1
65	1	1	3	2	1	1	14	12	0	56	0	1	4	3	1	1
59	1	1	2	1	1	1	11	1	0	55	0	1	1	1	1	1
64	1	2	1	1	1	0	2	0	0	51	0	0	1	0	1	1
56	1	2	2	1	1	0	1	0	0	52	0	1	2	0	1	1
67	1	2	2	1	1	1	9	1	0	54	0	1	1	1	1	1
46	3	1	2	2	0	0	1	0	0	51	0	0	1	0	1	1
60	1	2	2	2	1	1	20	10	0	52	0	1	2	3	1	1
60	1	1	2	2	0	0	5	0	0	50	0	1	1	0	1	1
59	1	2	1	1	1	0	3	0	0	55	0	1	1	0	1	1
39	1	2	3	2	1	1	14	1	0	40	0	1	3	1	1	1
46	1	1	2	2	0	1	25	1	0	47	0	1	1	1	1	1
54	1	2	2	1	1	1	1	0	0	37	0	1	1	0	1	1
47	1	1	2	2	0	1	25	5	0	51	0	1	3	1	0	0
45	1	2	3	1	1	1	2	1	0	45	0	1	1	1	1	1
62	1	2	2	1	1	0	1	0	0	45	0	1	1	0	1	1
65	1	1	3	2	0	1	2	0	0	45	0	1	2	0	1	1
58	1	1	2	1	1	1	3	1	0	46	0	1	2	1	1	1
70	1	2	2	1	0	1	2	1	0	49	0	0	2	1	0	0
47	1	1	2	2	0	1	12	5	0	47	0	1	2	2	1	1
43	1	2	2	2	1	1	11	9	0	42	0	0	2	2	1	1
61	2	2	2	1	0	1	13	1	1	10	1	1	2	3	0	0
59	1	1	3	1	1	0	1	0	0	43	0	1	1	0	1	1
70	1	1	2	0	0	1	0	0	0	43	0	0	2	1	1	1
69	1	1	3	1	1	0	1	1	0	54	0	1	2	1	1	0
62	2	1	2	2	1	1	8	6	0	41	0	0	3	2	1	1
66	1	1	2	1	1	0	2	0	0	42	0	0	1	0	1	1
42	1	1	2	1	0	1	3	0	0	43	0	1	2	0	1	0
61	3	2	3	2	0	1	6	1	0	42	0	1	1	1	1	1
65	1	2	2	2	0	1	19	19	0	41	0	0	1	3	1	1
39	1	2	2	2	1	1	25	2	0	25	0	1	2	1	1	1
52	1	1	3	1	1	0	1	0	0	40	0	0	1	0	1	1
47	1	1	3	1	1	1	1	0	0	35	0	1	1	0	1	1
52	1	2	3	1	1	1	4	1	0	37	0	1	1	1	1	1
47	3	2	3	2	1	1	2	1	0	38	0	1	2	1	1	1
30	2	1	3	2	1	1	12	7	0	39	0	1	2	2	1	1
46	1	1	2	2	0	0	3	0	0	36	0	0	2	0	1	1
54	3	1	3	1	1	1	7	3	0	37	0	0	2	1	1	1
38	1	2	3	2	1	1	13	6	0	28	0	1	2	2	1	1
67	2	2	2	2	0	0	14	2	0	34	0	1	1	1	1	0
50	1	2	1	2	0	0	18	5	0	37	0	1	1	2	1	1
47	1	2	2	2	0	1	16	2	0	33	0	0	2	1	0	0
50	3	1	2	1	1	0	2	0	0	34	0	1	1	0	1	1
25	2	1	3	2	1	1	4	2	0	33	0	0	3	2	1	1
63	1	2	2	2	0	0	10	4	2	7	1	0	1	2	1	1
69	3	1	2	2	0	1	11	1	0	34	0	0	2	1	1	1
54	1	1	3	2	1	1	8	8	0	46	0	1	3	2	1	1
56	1	2	3	1	1	0	1	0	0	29	0	0	1	0	0	0
69	1	1	1	1	1	0	1	0	0	35	0	1	1	0	1	1
48	1	1	2	1	0	1	10	4	0	32	0	1	2	2	1	1
63	1	1	3	1	0	1	2	1	2	5	1	1	1	1	1	1
65	1	1	3	1	0	0	1	0	0	32	0	0	1	0	1	1
70	1	1	2	1	1	0	4	0	0	32	0	0	1	0	1	0
58	1	1	2	2	0	0	2	0	0	24	0	1	1	0	1	1
65	1	2	2	1	1	0	1	0	0	31	0	1	1	0	1	1
53	1	2	2	0	0	1	0	0	0	28	0	0	3	1	1	1
40	3	1	3	1	1	1	16	6	0	27	0	1	3	2	0	0
53	1	2	2	2	1	1	12	9	0	28	0	1	2	2	1	1
46	3	1	2	1	1	1	3	1	0	25	0	1	2	1	1	1
57	2	1	2	1	1	0	3	0	0	25	0	0	1	0	1	1
63	1	1	3	1	1	1	1	0	0	27	0	1	1	0	0	0
70	2	2	2	2	0	0	3	0	0	24	0	0	2	0	1	1
38	1	2	3	2	1	1	4	0	0	26	0	1	1	2	1	1
56	1	2	3	2	1	1	15	3	0	29	0	1	1	1	0	0
46	1	1	1	2	0	1	7	1	0	19	0	1	1	1	1	1
61	1	1	3	1	1	0	2	0	0	24	0	0	1	0	1	1
47	1	2	3	2	0	0	3	0	0	29	0	1	1	0	1	1
55	1	2	3	1	1	1	8	2	0	26	0	1	3	1	1	1
67	1	1	2	1	0	1	0	0	0	32	0	1	1	0	1	1
54	1	2	2	1	1	1	14	8	0	24	0	0	2	2	1	1
47	1	2	3	2	0	1	14	14	0	139	0	1	3	3	1	1
48	1	1	3	2	0	1	34	1	0	135	0	1	2	1	0	0
45	1	2	2	2	1	1	12	1	0	140	0	1	2	1	1	1
46	1	2	3	2	1	1	10	6	0	129	0	0	2	2	1	1
57	1	2	3	2	0	1	5	0	0	121	0	1	2	0	0	0
65	1	2	2	1	1	0	20	1	0	116	0	1	1	1	1	1
55	1	1	3	2	0	1	6	1	2	114	1	1	1	1	1	1
42	2	2	3	2	0	1	8	1	0	113	0	0	1	1	1	1
56	1	2	2	1	1	1	4	1	0	109	0	0	1	1	1	1
57	1	1	3	2	0	0	4	0	0	111	0	1	2	0	1	1
49	1	1	3	2	0	1	37	37	0	102	0	1	2	3	1	0
56	1	2	3	2	0	1	2	0	0	96	0	1	1	0	1	0
53	1	1	2	1	1	1	10	1	0	93	0	1	2	1	1	0
48	1	1	3	1	1	1	9	1	0	92	0	1	1	1	1	0
37	1	1	2	2	0	1	0	0	0	90	0	1	1	0	1	1
52	1	1	3	2	0	0	9	7	0	92	0	1	2	2	1	1
30	1	2	3	2	0	1	0	0	0	86	0	1	1	0	0	0
42	1	2	3	2	1	1	16	8	0	88	0	1	3	2	1	0
64	1	2	2	2	1	1	18	6	0	69	0	1	2	2	1	1
49	1	1	2	2	0	1	1	1	0	64	0	1	1	1	0	0
63	1	2	3	2	0	1	3	1	0	62	0	1	1	1	0	0
61	2	2	2	2	1	0	3	0	0	60	0	1	1	0	1	1
60	1	1	3	2	1	1	29	28	1	47	1	1	4	3	1	0
65	1	2	2	2	0	1	9	1	0	52	0	1	1	1	1	1
68	1	1	2	2	0	1	5	1	0	49	0	1	1	1	1	0
65	1	2	2	2	0	0	1	0	0	50	0	1	1	0	1	1
34	1	1	3	2	1	1	9	4	0	46	0	1	4	2	1	0
49	1	2	3	2	1	1	0	0	0	46	0	1	2	0	0	0
69	1	2	2	1	1	1	5	0	0	41	0	1	1	0	1	1
68	1	2	2	2	0	1	4	0	0	40	0	0	1	0	1	1
41	1	2	3	2	0	1	15	2	1	37	1	0	2	1	0	0
55	1	1	2	2	0	1	8	2	0	39	0	1	2	1	1	1
62	1	1	3	2	0	0	7	0	0	37	0	0	1	0	1	1
69	1	1	3	2	1	1	2	2	0	36	0	1	2	1	1	0
69	1	2	3	2	0	1	6	0	0	35	0	0	2	0	1	1
56	1	2	2	1	1	1	4	0	0	33	0	1	2	0	0	0
60	1	2	3	2	1	1	0	0	0	37	0	0	3	1	1	1
58	1	2	3	1	1	1	0	0	0	26	0	1	1	0	0	0
68	1	1	3	1	1	1	1	0	0	40	0	1	1	0	1	1
69	2	1	2	1	1	0	0	0	2	71	1	1	1	0	1	1
63	2	1	2	2	0	1	14	1	2	81	1	0	1	1	1	1
64	2	2	2	2	0	0	12	1	1	143	1	1	3	1	1	1
51	1	2	2	2	0	1	20	20	1	49	1	0	2	3	1	0
54	1	2	2	2	0	0	8	0	2	56	1	0	1	0	1	1
54	2	1	2	2	0	1	14	0	0	99	0	0	2	0	1	1
67	2	1	3	2	0	0	21	0	0	90	0	0	1	0	1	1
59	1	2	3	2	1	1	24	8	0	87	0	1	2	2	1	1
61	1	1	3	2	0	1	14	4	0	84	0	0	2	2	1	1
52	1	2	2	1	1	0	1	0	0	73	0	1	1	0	1	1
62	1	2	3	2	1	1	17	7	0	69	0	0	3	2	1	1
50	2	2	2	1	1	1	1	1	0	64	0	1	1	1	1	1
51	1	2	2	1	1	0	2	0	0	62	0	1	1	0	1	1
43	1	2	2	2	1	1	23	14	0	55	0	0	2	3	1	1
56	1	2	1	2	0	0	3	0	0	42	0	0	1	0	1	1
45	1	1	2	2	1	1	29	1	0	62	0	0	2	2	1	1
59	1	2	3	1	1	1	1	0	0	52	0	1	1	0	1	1
66	2	2	2	1	1	0	5	0	0	48	0	1	1	0	1	1
57	1	2	3	1	1	0	1	0	0	48	0	1	1	0	1	1
56	2	1	3	1	0	1	12	12	0	49	0	1	2	3	1	1
51	1	2	2	2	1	1	13	3	0	46	0	1	2	1	1	1
49	2	2	2	2	1	1	17	7	0	38	0	0	3	2	1	1
38	1	2	2	2	1	1	10	8	0	37	0	1	2	3	1	1
54	1	2	2	1	1	0	6	0	0	39	0	1	1	0	1	1
37	2	2	3	2	1	1	9	4	0	30	0	1	3	2	1	1
63	1	2	2	2	0	0	21	2	0	31	0	1	2	1	1	1
70	1	1	2	2	0	0	6	0	0	32	0	0	2	0	1	1
58	2	2	2	1	1	1	2	0	0	28	0	0	2	0	1	1
51	1	1	2	2	0	0	26	6	0	25	0	1	2	2	1	1
49	2	2	2	1	0	1	2	1	0	26	0	1	1	1	1	1
58	2	2	2	1	1	1	4	0	0	150	0	0	1	0	1	1
45	2	2	3	1	1	0	3	0	0	142	0	0	1	0	1	0
58	1	1	2	1	1	1	24	19	0	147	0	1	2	3	1	0
54	1	1	3	1	1	1	8	5	2	53	1	0	3	2	1	1
55	1	2	2	1	1	0	2	0	0	121	0	0	1	0	1	1
36	3	2	2	2	1	1	35	35	0	65	0	1	4	3	1	0
70	1	2	3	1	1	0	7	0	0	111	0	1	1	0	1	1
55	2	1	2	2	0	1	10	2	0	109	0	0	2	1	1	1
67	1	2	2	2	0	1	5	0	0	101	0	0	1	0	1	0
69	2	2	3	2	1	1	14	12	1	32	1	1	4	3	1	1
63	1	2	2	1	0	1	4	0	0	7	0	0	2	0	1	1
53	1	2	3	1	0	0	2	0	0	89	0	1	2	0	0	0
46	1	1	3	2	0	1	22	2	0	88	0	1	2	1	1	0
59	1	2	2	2	1	1	0	0	0	89	0	1	1	1	0	0
62	1	1	2	2	1	1	8	3	0	14	0	1	1	1	1	0
62	1	1	3	2	0	0	24	4	0	84	0	0	2	2	1	1
42	1	1	3	2	0	1	21	16	0	86	0	0	3	3	1	1
46	1	1	2	2	0	1	22	1	0	83	0	1	2	1	1	1
60	1	2	2	1	1	1	4	0	0	88	0	1	1	0	1	1
53	1	1	2	1	1	1	9	2	0	72	0	1	1	1	1	1
42	3	1	3	1	0	1	2	1	0	75	0	1	1	1	1	1
40	1	1	3	2	0	0	5	0	0	80	0	1	1	0	1	1
53	1	1	1	1	0	0	5	0	0	71	0	0	1	0	1	1
65	2	2	1	1	1	0	3	0	0	66	0	0	1	0	1	1
66	1	2	3	1	1	0	12	0	0	64	0	1	2	0	1	1
56	1	1	2	2	0	1	9	1	0	59	0	0	2	1	1	1
65	1	1	3	1	0	1	2	1	0	58	0	1	2	1	1	1
54	1	2	3	1	1	0	4	0	0	50	0	1	1	0	1	1
65	1	1	2	0	0	0	0	0	0	61	0	0	1	0	1	1
49	1	2	3	1	1	1	1	0	0	52	0	1	1	0	1	1
43	2	2	3	2	0	1	25	5	0	53	0	1	2	2	0	0
58	1	1	2	1	1	0	1	0	0	57	0	0	1	0	1	1
30	2	2	3	2	1	1	14	3	0	50	0	1	2	1	1	1
70	1	1	2	1	0	0	2	0	0	44	0	1	2	0	1	1
42	1	1	3	2	0	1	2	0	0	51	0	1	1	0	1	1
54	1	1	2	2	0	1	6	0	0	41	0	0	2	0	1	0
44	1	1	3	2	0	1	6	0	0	44	0	0	1	0	1	1
56	1	1	3	1	1	1	4	1	0	36	0	1	1	1	1	1
58	1	2	2	1	1	0	4	0	0	35	0	0	2	0	1	1
55	1	1	3	2	0	0	6	0	0	36	0	0	1	0	1	1
63	1	1	3	2	0	1	8	7	0	34	0	0	3	2	1	1
42	3	2	3	2	0	0	5	0	0	35	0	1	1	0	1	0
54	1	1	2	1	1	1	4	1	0	45	0	0	1	1	1	1
65	1	1	2	2	0	0	2	0	0	32	0	1	1	0	1	1
63	2	2	1	1	1	1	5	1	0	33	0	0	1	1	1	1
41	1	2	2	2	1	1	4	2	0	31	0	0	1	1	1	1
65	1	2	2	2	0	0	3	0	0	12	0	1	1	0	0	1
49	1	1	2	1	1	1	6	0	0	28	0	0	1	0	1	1
48	1	2	3	1	1	1	2	0	0	26	0	0	1	0	1	1
56	1	1	2	1	1	0	1	0	0	24	0	1	1	0	1	1
48	1	1	2	1	1	1	6	2	0	143	0	1	1	1	1	1
57	1	2	3	2	1	1	17	8	0	143	0	1	1	2	1	1
46	1	2	3	2	0	1	19	0	0	133	0	0	1	0	1	1
62	1	1	2	1	1	0	3	0	0	126	0	1	1	0	1	1
47	2	1	3	0	0	1	0	0	1	22	1	0	3	1	0	0
68	1	2	3	1	1	0	9	2	0	69	0	1	1	1	1	1
39	1	2	2	2	0	1	24	3	0	9	0	1	1	1	1	0
63	1	1	3	2	0	0	3	1	0	66	0	0	1	1	1	1
36	2	1	2	2	1	1	18	7	0	64	0	0	1	1	1	1
54	1	1	2	2	1	1	23	18	2	59	1	1	3	3	0	0
57	1	2	2	1	1	1	1	1	0	59	0	1	1	1	1	1
46	1	1	2	2	0	0	3	1	0	43	0	1	2	1	1	1
53	2	1	2	2	0	1	16	2	0	53	0	1	1	1	1	1
66	1	1	2	1	1	1	2	2	0	48	0	1	2	1	1	1
49	2	2	3	1	1	1	17	17	0	42	0	1	1	3	1	1
48	1	2	2	1	1	1	18	1	0	20	0	1	1	1	1	1
54	1	2	2	1	1	0	4	0	0	22	0	1	3	0	1	1
44	2	2	3	2	0	0	5	1	0	10	0	0	2	1	0	0
63	1	1	3	2	1	1	19	2	0	36	0	1	3	1	1	1
58	1	2	3	1	1	1	5	0	0	32	0	1	2	0	1	1
39	2	1	3	1	1	1	12	2	0	39	0	0	2	1	1	1
67	1	2	1	1	0	0	1	0	0	28	0	1	2	0	1	1
54	2	2	3	2	1	0	17	11	0	34	0	0	2	3	0	0
68	1	2	2	1	1	0	9	0	0	32	0	1	1	0	1	1
65	1	1	3	1	1	1	2	0	0	30	0	0	1	0	1	1
67	1	1	3	1	1	1	2	1	0	34	0	1	2	1	1	1
64	1	2	2	2	0	0	2	0	0	30	0	1	1	0	1	1
59	2	2	2	1	1	0	12	0	0	27	0	1	1	0	1	1
66	2	1	2	0	0	1	0	0	2	1	1	1	4	3	1	1
46	1	2	2	2	1	1	15	7	0	23	0	0	2	2	1	1
50	1	2	2	1	1	1	12	1	0	32	0	1	3	1	1	1
70	1	2	2	2	0	0	25	1	0	24	0	1	1	1	1	1
62	1	2	2	0	0	0	0	0	0	27	0	1	3	2	1	1
54	1	1	3	2	0	0	26	16	0	41	0	0	2	3	1	1
46	2	1	2	2	0	0	8	1	0	25	0	0	2	1	1	1
66	3	2	2	2	0	0	1	0	0	140	0	0	1	0	1	1
50	1	2	2	1	0	0	4	0	0	26	0	0	1	0	1	0
55	1	2	3	1	0	0	8	0	0	130	0	0	1	0	1	1
60	3	1	3	2	0	1	19	2	0	145	0	1	2	1	1	1
58	2	2	2	1	1	1	2	0	0	139	0	0	2	0	0	0
67	3	1	2	0	0	0	0	0	1	136	1	0	1	0	1	1
46	3	1	2	1	1	1	11	0	0	119	0	1	1	0	1	1
52	1	1	2	1	1	0	2	1	0	118	0	1	1	1	1	1
47	1	1	2	2	1	1	18	6	0	139	0	1	3	2	1	1
55	1	1	2	1	1	0	1	0	0	132	0	0	1	0	1	1
51	2	2	2	1	1	0	3	0	2	84	1	0	1	0	1	1
66	1	1	3	1	1	0	0	0	0	133	0	0	1	0	1	1
55	1	1	2	1	0	1	1	0	0	123	0	0	1	0	1	1
69	1	2	1	1	0	0	1	0	0	124	0	1	1	0	1	1
59	1	2	3	2	0	0	3	3	1	66	1	0	3	1	1	1
45	3	2	2	1	0	0	12	1	0	126	0	0	1	1	1	1
45	1	1	2	2	1	1	11	4	0	125	0	1	2	2	1	1
58	2	1	3	1	0	1	32	28	0	99	0	0	1	3	1	0
44	1	2	1	1	1	1	0	0	0	27	0	1	1	0	1	1
46	1	1	2	1	0	1	48	11	2	6	1	0	2	3	1	1
53	1	1	2	2	0	1	14	5	0	123	0	0	3	2	1	1
62	2	1	3	1	1	1	7	1	0	122	0	1	1	1	1	1
59	1	1	2	1	0	0	2	0	0	123	0	0	2	0	1	0
67	1	1	2	1	1	0	8	1	0	107	0	0	1	1	1	0
69	2	1	3	2	0	1	20	2	0	120	0	1	1	1	1	1
46	1	2	1	2	0	1	21	3	0	96	0	1	1	1	1	1
37	1	1	3	2	0	1	9	2	0	107	0	0	2	1	1	1
44	1	2	3	2	1	1	26	3	0	84	0	1	2	1	1	1
58	3	2	2	1	1	1	10	0	0	114	0	1	1	0	1	1
46	2	1	3	2	0	1	15	2	0	111	0	1	1	1	0	0
47	1	1	2	2	0	1	16	11	1	28	1	0	2	3	1	1
46	1	1	2	2	0	1	29	28	0	102	0	0	3	3	1	1
66	1	1	2	2	0	1	14	1	0	107	0	1	2	1	1	1
59	1	1	2	1	1	0	1	0	2	15	1	1	1	0	1	1
49	1	1	2	2	0	0	18	6	0	4	0	0	1	2	1	1
56	2	1	3	1	0	1	27	15	1	27	1	0	2	3	0	0
58	3	1	3	1	0	1	1	0	0	76	0	0	1	0	1	1
57	1	2	2	2	0	0	2	0	0	98	0	1	1	0	1	1
37	1	1	2	1	1	0	13	0	0	98	0	0	1	0	1	1
34	1	1	2	2	0	0	4	0	0	100	0	1	1	0	0	0
58	3	1	3	1	1	1	8	0	0	96	0	1	2	0	1	0
66	1	2	2	2	0	0	0	0	0	95	0	0	2	1	1	1
49	1	2	3	1	1	1	3	3	0	61	0	0	2	1	1	1
68	1	1	2	2	1	1	35	8	0	95	0	1	3	2	1	1
55	1	2	3	1	1	0	14	8	0	94	0	0	2	2	1	1
40	1	2	3	2	0	1	18	15	0	91	0	0	3	3	1	1
56	1	1	2	1	1	1	4	1	0	89	0	1	2	1	1	1
49	1	2	3	2	0	1	27	2	0	90	0	1	2	1	1	1
51	2	1	1	1	0	0	2	0	0	79	0	0	1	0	1	1
43	2	1	2	1	0	0	23	2	0	90	0	0	1	1	1	1
33	1	1	1	2	1	1	14	4	0	86	0	0	3	1	1	1
65	2	1	3	1	0	1	15	3	0	86	0	1	1	1	1	1
43	2	2	3	2	0	1	13	5	0	87	0	0	2	2	0	0
52	2	1	3	1	1	1	2	1	0	85	0	0	2	1	1	1
49	2	1	3	1	1	1	14	7	1	68	1	0	3	2	1	1
60	1	2	2	1	1	0	21	1	0	47	0	1	1	1	1	1
47	2	1	3	2	0	0	10	0	0	64	0	0	1	0	1	1
54	2	1	2	2	1	1	24	18	0	74	0	0	3	3	1	1
63	3	2	2	2	0	1	19	5	0	70	0	1	1	2	1	1
52	2	2	3	1	1	1	28	25	0	82	0	0	2	3	1	1
61	3	2	2	1	1	0	10	0	0	80	0	0	1	0	1	1
37	2	2	3	2	1	1	10	3	0	67	0	1	1	1	1	1
47	1	1	2	2	0	1	4	4	0	4	0	1	2	2	1	1
49	1	2	3	2	1	1	6	2	0	67	0	1	1	1	1	1
67	1	2	2	1	1	1	2	0	0	66	0	0	1	0	1	0
53	3	2	2	2	0	1	16	1	0	62	0	0	2	1	1	1
58	1	1	2	2	0	1	3	0	0	67	0	0	2	0	1	1
53	1	2	2	1	1	1	2	1	0	49	0	0	2	1	1	1
66	1	2	1	2	0	1	20	4	0	68	0	1	2	2	1	1
51	1	1	3	2	1	1	7	2	0	68	0	0	1	1	1	0
68	1	1	3	2	0	0	21	21	1	52	1	0	4	3	1	1
56	1	1	2	1	1	1	5	1	0	66	0	1	2	1	1	1
48	1	2	3	2	1	1	16	12	0	10	0	0	3	3	1	1
22	1	1	3	2	1	1	13	0	0	56	0	0	2	1	0	0
47	3	2	3	0	0	1	1	1	0	58	0	1	3	1	1	1
56	1	2	3	1	1	1	1	0	0	62	0	0	2	0	1	0
40	3	1	3	1	0	0	0	0	0	69	0	0	1	0	1	1
57	1	2	2	2	0	1	21	2	0	62	0	1	1	1	1	1
67	2	2	2	1	0	0	1	0	0	52	0	1	1	0	1	1
26	1	1	2	1	1	1	2	0	0	24	0	0	1	0	1	1
56	1	2	1	2	1	1	10	4	0	54	0	1	3	2	1	1
58	2	2	2	1	1	0	2	0	0	58	0	1	1	0	1	0
52	1	1	3	1	1	1	2	0	0	56	0	1	2	0	1	0
51	2	2	3	2	1	1	29	24	0	52	0	1	3	3	1	1
65	1	2	3	1	1	1	1	0	0	54	0	0	2	0	0	0
59	1	1	2	0	0	1	0	0	0	43	0	1	4	1	1	1
58	1	1	3	1	1	1	2	1	0	48	0	1	1	1	1	1
61	1	2	2	1	1	0	1	0	0	54	0	1	1	0	0	0
44	1	1	2	1	0	1	3	0	0	57	0	1	3	0	1	1
62	1	2	2	1	1	0	0	0	0	47	0	1	1	0	1	1
43	1	2	2	2	0	1	19	5	0	12	0	0	3	2	1	1
68	1	2	2	2	0	0	8	0	0	41	0	0	1	0	1	0
52	2	1	2	0	0	1	0	0	0	41	0	1	1	0	1	1
31	1	2	3	2	0	1	14	13	0	38	0	1	3	3	1	1
55	1	1	2	1	1	0	2	0	0	39	0	0	1	0	1	1
